# Supplementary material for: Research on the influence factors of sustainable development of plateau characteristic agriculture based on DEMATEL and AISM combined model
Source: PLoS One. 2024 Feb 23;19(2):e0297684. doi: 10.1371/journal.pone.0297684 (PMC10890745; doi:10.1371/journal.pone.0297684)
Supplement: S1 File — Statistics on factors influencing the sustainable development of plateau characteristic agriculture from 2009 to 2020. (XLSX) [file pone.0297684.s001.xlsx]

## Sheet: Sheet1
Item/Year	2009	2010	2011	2012	2013	2014	2015	2016	2017	2018	2019	2020	Mean	Median	Variance
A1	267.28	327.21	409.8	518.6	538.97	594.45	641.52	712.92	674.82	842.2	1117.2	1100.13	645.425	641.52	73024.8
(100 million yuan)
A2	98.8	103.1	104.9	102	101.4	101	100.1	100.7	101.1	101.9	102	101.4	101.533	101.4	2.28061
(previous year=100)
A3	13.74	11.59	8.71	8.34	8.45	8.23	9.53	8.83	8.39	8.14	7.31	5.78	8.92	8.45	4.10545
(rate)
A4	2159	2411	2628.4	2874.5	3070.3	3215	3333	3440	3534.5	2694	2714	2787	2905.06	2874.5	178365
(10000 kilowatts)
A5	843.67	915.04	996.2	1092.09	1202.23	1407.63	1465.3	1569.2	1798.67	1943.85	1524.03	1551.07	1359.08	1407.63	122495
(10000 tons)
A6	6169.75	7224.18	8893.12	10309.5	12825.5	14041.6	14960	16369	18486	20880.6	23223.8	24521.9	14825.4	14825.4	3.72654e+07
(100 million yuan)
A7	78.9	89.3	81.3	87.78	89.97	93.86	95.86	95.5	93.89	93.95	92.05	92.5	90.405	92.05	29.3661
(rate)
A8	7026	10100	14416	19175	23563	31186	54454	72197	103864	103864	85592	97737	51931.2	51931.2	1.50219e+09
(unit)
A9	1.29	1.43	1.56	1.79	1.97	2.12	2.25	2.33	2.56	2.08	2.15	2.27	1.98333	2.08	0.151406
(10000 kilowatts / 10000 persons)
A10	1.02	1.07	1.37	1.66	1.96	2.15	2.29	2.51	2.81	3.17	3.92	4.83	2.39667	2.29	1.32166
(100 million yuan / 10000 persons)
A11	3369	3952	4722	5417	6724	7456	8242	9020	9862	10768	11902	12842	7856.33	7856.33	9.80222e+06
(yuan)
A12	2.81	2.98	3.79	4.31	4.91	5.25	5.45	5.97	6.23	6.62	7.95	9.54	5.48417	5.45	3.87901
(100 million yuan)
A13	171.39	184.58	200.47	210.21	219.02	227.01	231.33	235.58	231.94	217.37	204.03	196.65	210.798	210.798	404.516
(10000 tons)
A14	4.26	4.62	4.82	5.53	5.48	5.72	5.86	5.86	5.77	5.26	4.74	4.48	5.2	5.26	0.341073
(10000 tons)
A15	37.98	42.86	56.6	65.34	85.18	86.3	97.12	93.72	106.84	109.88	264.16	228.91	106.241	93.72	4899.52
(100 million yuan)
A16	57.01	265.55	1174.31	1303.17	869	1217.77	1772.59	1085.18	1280.35	1382.14	1489.59	1533.41	1119.17	1217.77	254373
(100 million yuan)
A17	209	221	181	195	213	235	261	288	301	384	501	567	296.333	261	15613.9
(unit)
A18	0.83	0.82	0.84	0.82	0.83	0.82	0.85	0.84	0.83	0.85	0.86	0.86	0.8375	0.8375	0.000220455
(rate)
