# Supplementary material for: Research on the influence factors of sustainable development of plateau characteristic agriculture based on DEMATEL and AISM combined model
Source: PLoS One. 2024 Feb 23;19(2):e0297684. doi: 10.1371/journal.pone.0297684 (PMC10890745; doi:10.1371/journal.pone.0297684)
Supplement: S2 File — The intermediate calculation process data and the final results obtained by the model calculation. (XLSX) [file pone.0297684.s002.xlsx]

## Sheet: direct influence matrix
value	A1	A2	A3	A4	A5	A6	A7	A8	A9	A10	A11	A12	A13	A14	A15	A16	A17	A18
A1	0	0	0	3	0	3	0	3	3	0	0	0	0	0	3	3	3	3
A2	0	0	0	0	2	0	0	0	0	0	3	0	0	0	0	0	0	0
A3	0	0	0	0	0	2	3	0	2	2	3	2	2	2	0	0	2	2
A4	0	1	0	0	1	2	0	0	4	4	1	4	0	0	0	0	0	0
A5	0	3	0	0	0	3	0	1	0	0	2	0	0	0	0	0	3	0
A6	3	1	3	3	3	0	0	3	0	0	3	0	0	0	3	1	3	3
A7	0	1	0	0	0	0	0	0	0	0	2	0	0	0	0	2	4	2
A8	0	0	3	1	2	3	0	0	1	0	3	0	0	0	1	1	3	4
A9	0	2	0	4	0	2	2	0	0	4	3	4	0	0	0	2	0	2
A10	0	2	0	0	1	2	0	0	0	0	3	4	1	1	0	0	2	0
A11	0	0	3	2	0	3	0	0	1	1	0	0	1	1	0	0	2	0
A12	0	4	0	0	2	3	0	2	1	0	3	0	0	0	0	3	0	2
A13	0	1	0	0	0	0	1	0	0	3	2	2	0	0	0	0	2	2
A14	0	1	0	0	0	0	4	0	0	3	2	3	0	0	0	1	3	2
A15	4	0	0	4	2	0	2	3	3	0	1	1	0	0	0	0	1	3
A16	0	0	0	0	0	0	0	0	0	0	3	0	0	0	0	0	0	0
A17	0	3	0	0	0	3	3	3	0	0	3	1	3	3	0	0	0	0
A18	0	0	2	3	0	0	3	3	1	3	2	2	2	2	0	0	3	0

## Sheet: normative direct impact matrix
	A1	A2	A3	A4	A5	A6	A7	A8	A9	A10	A11	A12	A13	A14	A15	A16	A17	A18
A1	0	0	0	0.103	0	0.103	0	0.103	0.103	0	0	0	0	0	0.103	0.103	0.103	0.103
A2	0	0	0	0	0.069	0	0	0	0	0	0.103	0	0	0	0	0	0	0
A3	0	0	0	0	0	0.069	0.103	0	0.069	0.069	0.103	0.069	0.069	0.069	0	0	0.069	0.069
A4	0	0.034	0	0	0.034	0.069	0	0	0.138	0.138	0.034	0.138	0	0	0	0	0	0
A5	0	0.103	0	0	0	0.103	0	0.034	0	0	0.069	0	0	0	0	0	0.103	0
A6	0.103	0.034	0.103	0.103	0.103	0	0	0.103	0	0	0.103	0	0	0	0.103	0.034	0.103	0.103
A7	0	0.034	0	0	0	0	0	0	0	0	0.069	0	0	0	0	0.069	0.138	0.069
A8	0	0	0.103	0.034	0.069	0.103	0	0	0.034	0	0.103	0	0	0	0.034	0.034	0.103	0.138
A9	0	0.069	0	0.138	0	0.069	0.069	0	0	0.138	0.103	0.138	0	0	0	0.069	0	0.069
A10	0	0.069	0	0	0.034	0.069	0	0	0	0	0.103	0.138	0.034	0.034	0	0	0.069	0
A11	0	0	0.103	0.069	0	0.103	0	0	0.034	0.034	0	0	0.034	0.034	0	0	0.069	0
A12	0	0.138	0	0	0.069	0.103	0	0.069	0.034	0	0.103	0	0	0	0	0.103	0	0.069
A13	0	0.034	0	0	0	0	0.034	0	0	0.103	0.069	0.069	0	0	0	0	0.069	0.069
A14	0	0.034	0	0	0	0	0.138	0	0	0.103	0.069	0.103	0	0	0	0.034	0.103	0.069
A15	0.138	0	0	0.138	0.069	0	0.069	0.103	0.103	0	0.034	0.034	0	0	0	0	0.034	0.103
A16	0	0	0	0	0	0	0	0	0	0	0.103	0	0	0	0	0	0	0
A17	0	0.103	0	0	0	0.103	0.103	0.103	0	0	0.103	0.034	0.103	0.103	0	0	0	0
A18	0	0	0.069	0.103	0	0	0.103	0.103	0.034	0.103	0.069	0.069	0.069	0.069	0	0	0.103	0

## Sheet: integrated impact matrix
	A1	A2	A3	A4	A5	A6	A7	A8	A9	A10	A11	A12	A13	A14	A15	A16	A17	A18
A1	0.043	0.087	0.078	0.217	0.071	0.23	0.085	0.201	0.181	0.099	0.186	0.11	0.054	0.054	0.138	0.154	0.232	0.212
A2	0.004	0.016	0.018	0.015	0.076	0.03	0.008	0.011	0.009	0.012	0.125	0.01	0.009	0.009	0.004	0.004	0.027	0.01
A3	0.021	0.087	0.062	0.074	0.049	0.173	0.174	0.07	0.11	0.147	0.256	0.157	0.117	0.117	0.022	0.05	0.194	0.152
A4	0.02	0.116	0.044	0.065	0.088	0.165	0.037	0.054	0.171	0.192	0.165	0.213	0.028	0.028	0.021	0.047	0.079	0.065
A5	0.02	0.142	0.044	0.043	0.038	0.163	0.034	0.08	0.024	0.028	0.155	0.031	0.029	0.029	0.022	0.018	0.165	0.045
A6	0.14	0.13	0.189	0.219	0.173	0.167	0.099	0.213	0.101	0.105	0.301	0.113	0.07	0.07	0.142	0.089	0.269	0.223
A7	0.006	0.069	0.03	0.03	0.017	0.05	0.039	0.038	0.018	0.03	0.14	0.031	0.033	0.033	0.007	0.081	0.184	0.094
A8	0.032	0.082	0.178	0.127	0.122	0.223	0.088	0.091	0.097	0.088	0.268	0.092	0.064	0.064	0.063	0.072	0.236	0.224
A9	0.022	0.158	0.063	0.206	0.066	0.184	0.114	0.068	0.061	0.211	0.262	0.23	0.041	0.041	0.024	0.117	0.11	0.14
A10	0.018	0.134	0.047	0.046	0.079	0.151	0.04	0.055	0.03	0.04	0.21	0.178	0.064	0.064	0.019	0.034	0.144	0.056
A11	0.022	0.058	0.143	0.119	0.04	0.179	0.056	0.051	0.075	0.096	0.114	0.072	0.071	0.071	0.022	0.029	0.151	0.064
A12	0.023	0.188	0.065	0.069	0.119	0.187	0.042	0.124	0.071	0.052	0.23	0.05	0.033	0.033	0.026	0.13	0.096	0.131
A13	0.008	0.086	0.035	0.035	0.03	0.066	0.07	0.042	0.023	0.136	0.157	0.116	0.033	0.033	0.009	0.024	0.133	0.105
A14	0.01	0.105	0.043	0.043	0.038	0.085	0.185	0.056	0.029	0.144	0.192	0.159	0.043	0.043	0.012	0.072	0.194	0.122
A15	0.158	0.092	0.07	0.242	0.127	0.144	0.139	0.191	0.187	0.102	0.203	0.142	0.047	0.047	0.038	0.066	0.174	0.208
A16	0.002	0.006	0.015	0.012	0.004	0.018	0.006	0.005	0.008	0.01	0.115	0.007	0.007	0.007	0.002	0.003	0.016	0.007
A17	0.024	0.166	0.068	0.063	0.055	0.192	0.161	0.159	0.039	0.065	0.244	0.097	0.137	0.137	0.028	0.043	0.126	0.091
A18	0.017	0.1	0.133	0.168	0.058	0.134	0.181	0.17	0.094	0.193	0.249	0.178	0.125	0.125	0.021	0.054	0.239	0.099

## Sheet: DEMATEL  indicator value
	E	C	M	R	W
A1	2.432	0.59	3.022	1.842	0.051
A2	0.397	1.822	2.219	-1.425	0.037
A3	2.032	1.325	3.357	0.707	0.056
A4	1.598	1.793	3.391	-0.195	0.057
A5	1.11	1.25	2.36	-0.14	0.04
A6	2.813	2.541	5.354	0.272	0.09
A7	0.93	1.558	2.488	-0.628	0.042
A8	2.211	1.679	3.89	0.532	0.065
A9	2.118	1.328	3.446	0.79	0.058
A10	1.409	1.75	3.159	-0.341	0.053
A11	1.433	3.572	5.005	-2.139	0.084
A12	1.669	1.986	3.655	-0.317	0.061
A13	1.141	1.005	2.146	0.136	0.036
A14	1.575	1.005	2.58	0.57	0.043
A15	2.377	0.62	2.997	1.757	0.05
A16	0.25	1.087	1.337	-0.837	0.022
A17	1.895	2.769	4.664	-0.874	0.078
A18	2.338	2.048	4.386	0.29	0.074

## Sheet: decision matrix
	M	R
A1	3.022	1.842
A2	2.219	1.425
A3	3.357	0.707
A4	3.391	0.195
A5	2.36	0.14
A6	5.354	0.272
A7	2.488	0.628
A8	3.89	0.532
A9	3.446	0.79
A10	3.159	0.341
A11	5.005	2.139
A12	3.655	0.317
A13	2.146	0.136
A14	2.58	0.57
A15	2.997	1.757
A16	1.337	0.837
A17	4.664	0.874
A18	4.386	0.29

## Sheet: adjacency matrix
	A1	A2	A3	A4	A5	A6	A7	A8	A9	A10	A11	A12	A13	A14	A15	A16	A17	A18
A1	0	0	0	0	0	0	0	0	0	0	1	0	0	0	0	0	0	0
A2	1	0	0	0	0	0	0	0	0	0	1	0	0	0	1	0	0	0
A3	0	0	0	0	0	0	0	0	0	0	1	0	0	0	0	0	1	0
A4	0	0	0	0	0	1	0	1	1	0	1	1	0	0	0	0	1	1
A5	1	0	1	1	0	1	1	1	1	1	1	1	1	1	1	0	1	1
A6	0	0	0	0	0	0	0	0	0	0	1	0	0	0	0	0	0	0
A7	1	0	1	0	0	0	0	0	1	0	1	0	0	0	1	0	1	0
A8	0	0	0	0	0	0	0	0	0	0	1	0	0	0	0	0	1	0
A9	0	0	0	0	0	0	0	0	0	0	1	0	0	0	0	0	1	0
A10	0	0	1	0	0	0	0	1	1	0	1	0	0	0	0	0	1	0
A11	0	0	0	0	0	0	0	0	0	0	0	0	0	0	0	0	0	0
A12	0	0	0	0	0	0	0	1	0	0	1	0	0	0	0	0	1	0
A13	1	1	1	1	1	1	1	1	1	1	1	1	0	1	1	0	1	1
A14	1	0	1	0	0	0	0	0	1	0	1	0	0	0	1	0	1	0
A15	1	0	0	0	0	0	0	0	0	0	1	0	0	0	0	0	0	0
A16	1	1	0	0	0	0	0	0	0	0	1	0	0	0	1	0	1	0
A17	0	0	0	0	0	0	0	0	0	0	1	0	0	0	0	0	0	0
A18	0	0	0	0	0	0	0	0	0	0	1	0	0	0	0	0	1	0

## Sheet: reachable matrix
	A1	A2	A3	A4	A5	A6	A7	A8	A9	A10	A11	A12	A13	A14	A15	A16	A17	A18
A1	1										1
A2	1	1									1				1
A3			1								1						1
A4				1		1		1	1		1	1					1	1
A5	1	1	1	1	1	1	1	1	1	1	1	1	1	1	1		1	1
A6						1					1
A7	1		1				1		1		1				1		1
A8								1			1						1
A9									1		1						1
A10			1					1	1	1	1						1
A11											1
A12								1			1	1					1
A13	1	1	1	1	1	1	1	1	1	1	1	1	1	1	1		1	1
A14	1		1						1		1			1	1		1
A15	1										1				1
A16	1	1									1				1	1	1
A17											1						1
A18											1						1	1

## Sheet: general skeleton matrix
	A1	A2	A3	A4	A5	A6	A7	A8	A9	A10	A11	A12	A13	A14	A15	A16	A17	A18
A1											1
A2															1
A3																	1
A4								1				1						1
A5				1									1
A6											1
A7			1						1						1
A8																	1
A9																	1
A10			1					1	1
A11
A12								1
A13					1
A14			1						1						1
A15	1
A16		1															1
A17											1
A18																	1
